# Supplementary material for: Relationship between Psoriasis and Prevalence of Cardiovascular Disease in 88 Japanese Patients
Source: J Clin Med. 2021 Aug 17;10(16):3640. doi: 10.3390/jcm10163640 (PMC8397130; doi:10.3390/jcm10163640)
Supplement: Supplementary file 1 [file jcm-10-03640-s001.zip]

Archive with 1 entries (1 files):
- jcm-1289127-supplementary.pdf
